# Supplementary material for: Platelet-Rich Fibrin in Surgical Wound Healing of Medication-Related Osteonecrosis of the Jaw: A Pilot Clinical Study
Source: Int J Mol Sci. 2026 Apr 20;27(8):3654. doi: 10.3390/ijms27083654 (PMC13116275; doi:10.3390/ijms27083654)
Supplement: Supplementary file 1 [file ijms-27-03654-s001.zip]

Archive with 2 entries (2 files):
- ijms-4250620-supplementary.pdf
- ijms-4250620.pdf
